# Supplementary material for: Insights into Temperature and Hypoxia Tolerance in Cowpea Weevil via HIF-1
Source: Pathogens. 2021 Jun 5;10(6):704. doi: 10.3390/pathogens10060704 (PMC8228136; doi:10.3390/pathogens10060704)
Supplement: Supplementary file 1 [file pathogens-10-00704-s001.zip]

Archive with 1 entries (1 files):
- pathogens-1216136-SI.pdf
